# Supplementary material for: Phenotypic and Genetic Heterogeneity of a Pakistani Cohort of 15 Consanguineous Families Segregating Variants in Leber Congenital Amaurosis-Associated Genes
Source: Genes (Basel). 2024 Dec 21;15(12):1646. doi: 10.3390/genes15121646 (PMC11728111; doi:10.3390/genes15121646)
Supplement: Supplementary file 1 [file genes-15-01646-s001.zip › genes-3342075-supplementary Table S1.xlsx]

## Sheet: Variants interpretation data
Family ID	#CHROM	POS	REF	ALT	GENO	reason_for_inclusion_post-parsing=The category this variant falls in as to why we are interested in it.	filt_freq=The highest observed ethnicity-specific population frequency of the variant if found in control databases.	filt_alt_count=Number of alternative alleles in control group.	filt_total_count=Total number of alleles in control group.	filt_db_name=Name of control database where the highest frequency is observed.	REVEL_rankscore=REVEL scores were ranked among all REVEL scores in dbNSFP. The rankscore is the ratio of the rank of the score over the total number of REVEL scores in dbNSFP.	gnomad	Func.refGene=Func.refGene annotation provided by ANNOVAR	Gene.refGene=Gene.refGene annotation provided by ANNOVAR	GeneDetail.refGene=GeneDetail.refGene annotation provided by ANNOVAR	ExonicFunc.refGene=ExonicFunc.refGene annotation provided by ANNOVAR	AAChange.refGene=AAChange.refGene annotation provided by ANNOVAR	Func.knownGene=Func.knownGene annotation provided by ANNOVAR	Gene.knownGene=Gene.knownGene annotation provided by ANNOVAR	GeneDetail.knownGene=GeneDetail.knownGene annotation provided by ANNOVAR	ExonicFunc.knownGene=ExonicFunc.knownGene annotation provided by ANNOVAR	AAChange.knownGene=AAChange.knownGene annotation provided by ANNOVAR	gene-disease_annotation=Diseases and inheritance patterns associated with mutations in the corresponding gene, likely recessive if not specified	HGMD_mutations_nearby=Mutations present in HGMD v.11-15-2014 within 15bp of the variant will be listed separated by "&". If an HGMD mutation matching the variant is found it will be printed first prefixed by "MATCH-". Format of the annotation = chr:pos:ref>alt:gene:isoform:cDNA change:Protein change(if SNV):HGMD's confidence of causality:disease:pubmed ID references&[next mutation]	retina-specific_exon=The boundaries of the proposed retina-specific exon in which the variant lies as identified using human RNA-seq by the Eric Pierce group.	variant_exceptions_list=The reason for the variant's inclusion in the variant_exceptions_list.	ada_score=ensemble prediction score based on ada-boost. Ranges 0 to 1. The larger the score the higher probability the scSNV will affect splicing. The suggested cutoff for a binary prediction (affecting splicing vs. not affecting splicing) is 0.6.	rf_score=ensemble prediction score based on random forests. Ranges 0 to 1. The larger the score the higher probability the scSNV will affect splicing. The suggested cutoff for a binary prediction (affecting splicing vs. not affecting splicing) is 0.6.	rs_dbSNP150=rs number from dbSNP 150	Interpro_domain=domain or conserved site on which the variant locates. Domain annotations come from Interpro database. The number in the brackets following a specific domain is the count of times Interpro assigns the variant position to that domain, typically coming from different predicting databases. Multiple entries separated by "&".	SIFT_pred=If SIFTori is smaller than 0.05 (rankscore>0.55) the corresponding NS is predicted as "D(amaging)"; otherwise it is predicted as "T(olerated)". Multiple predictions separated by "&"	Polyphen2_HDIV_pred=Polyphen2 prediction based on HumDiv, "D" ("probably damaging", HDIV score in [0.957,1] or rankscore in [0.52996,0.89917]), "P" ("possibly damaging", HDIV score in [0.453,0.956] or rankscore in [0.34412,0.52842]) and "B" ("benign", HDIV score in [0,0.452] or rankscore in [0.02656,0.34399]). Score cutoff for binary classification is 0.5 for HDIV score or 0.35411 for rankscore, …	Polyphen2_HVAR_pred=Polyphen2 prediction based on HumVar, "D" ("probably damaging", HVAR score in [0.909,1] or rankscore in [0.62955,0.9711]), "P" ("possibly damaging", HVAR in [0.447,0.908] or rankscore in [0.44359,0.62885]) and "B" ("benign", HVAR score in [0,0.446] or rankscore in [0.01281,0.44315]). Score cutoff for binary classification is 0.5 for HVAR score or 0.45998 for rankscore, i.e. th…	LRT_pred=LRT prediction, D(eleterious), N(eutral) or U(nknown), which is not solely determined by the score.	MutationTaster_pred=MutationTaster prediction, "A" ("disease_causing_automatic"), "D" ("disease_causing"), "N" ("polymorphism") or "P" ("polymorphism_automatic"). The score cutoff between "D" and "N" is 0.5 for MTori and 0.328 for the rankscore.	MutationAssessor_pred=MutationAssessor's functional impact of a variant predicted functional, i.e. high ("H") or medium ("M"), or predicted non-functional, i.e. low ("L") or neutral ("N"). The MAori score cutoffs between "H" and "M", "M" and "L", and "L" and "N", are 3.5, 1.9 and 0.8, respectively. The rankscore cutoffs between "H" and "M", "M" and "L", and "L" and "N", are 0.9416, 0.61387 and 0.…	FATHMM_pred=If a FATHMMori score is <=-1.5 (or rankscore <=0.81415) the corresponding NS is predicted as "D(AMAGING)"; otherwise it is predicted as "T(OLERATED)". Multiple predictions separated by "&"	MetaSVM_pred=Prediction of our SVM based ensemble prediction score,"T(olerated)" or "D(amaging)". The score cutoff between "D" and "T" is 0. The rankscore cutoff between "D" and "T" is 0.83357.	MetaLR_pred=Prediction of our MetaLR based ensemble prediction score,"T(olerated)" or "D(amaging)". The score cutoff between "D" and "T" is 0.5. The rankscore cutoff between "D" and "T" is 0.82268.	VEST3_rankscore=(0-1, <.5 likely benign, .5-.7 uncertain, >.7 likely damaging)VEST3 scores were ranked among all VEST3 scores in dbNSFP. The rankscore is the ratio of the rank of the score over the total number of VEST3 scores in dbNSFP. The scores range from 0 to 1. Please note VEST score is free for non-commercial use. For more details please refer to http://wiki.chasmsoftware.org/index.php/Sof…	PROVEAN_pred=If PROVEANori <= -2.5 (rankscore>=0.59) the corresponding NS is predicted as "D(amaging)"; otherwise it is predicted as "N(eutral)". Multiple predictions separated by "&"	CADD_raw_rankscore=(0-1, cutoff=~0.738 which corresponds to a score of '15' from original scoring system, so score>=.75 is damaging)CADD raw scores were ranked among all CADD raw scores in dbNSFP. The rankscore is the ratio of the rank of the score over the total number of CADD raw scores in dbNSFP. Please note the following copyright statement for CADD: "CADD scores (http://cadd.gs.washington.ed…	GERP++_RS_rankscore=(cutoff arbitrary)GERP++ RS scores were ranked among all GERP++ RS scores in dbNSFP. The rankscore is the ratio of the rank of the score over the total number of GERP++ RS scores in dbNSFP.	phyloP100way_vertebrate_rankscore=(cutoff arbitrary)phyloP100way_vertebrate scores were ranked among all phyloP100way_vertebrate scores in dbNSFP. The rankscore is the ratio of the rank of the score over the total number of phyloP100way_vertebrate scores in dbNSFP.	phastCons100way_vertebrate_rankscore=(cutoff arbitrary)phastCons100way_vertebrate scores were ranked among all phastCons100way_vertebrate scores in dbNSFP. The rankscore is the ratio of the rank of the score over the total number of phastCons100way_vertebrate scores in dbNSFP.	SiPhy_29way_logOdds_rankscore=(cutoff arbitrary)SiPhy_29way_logOdds scores were ranked among all SiPhy_29way_logOdds scores in dbNSFP. The rankscore is the ratio of the rank of the score over the total number of SiPhy_29way_logOdds scores in dbNSFP.	REVEL_score=REVEL is an ensemble score based on 13 individual scores for predicting the pathogenicity of missense variants. Scores range from 0 to 1. The larger the score the more likely the SNP has damaging effect. "REVEL scores are freely available for non-commercial use. For other uses, please contact Weiva Sieh" (weiva.sieh@mssm.edu)	ClinVar(CLNSIG='Clinical significance for this single variant';CLNDN='ClinVar preferred disease name for the concept specified by disease identifiers in CLNDISDB';PUBMED='related PubMed ID';WEB='NCBI website')
RD022	chr1	197404401	CTGTT	C	1/1:412:2:414:.	protein-altering	0	0	0	na	.	.	exonic	CRB1	.	frameshift_deletion	CRB1:NM_001193640:exon7:c.3073_3076del:p.C1025fs,CRB1:NM_201253:exon9:c.3409_3412del:p.C1137fs,CRB1:NM_001257965:exon12:c.3337_3340del:p.C1113fs	exonic	CRB1	.	frameshift_deletion	CRB1:uc001gub.1:exon5:c.2356_2359del:p.C786fs,CRB1:uc010ppd.2:exon5:c.1852_1855del:p.C618fs,CRB1:uc009wza.3:exon7:c.3073_3076del:p.C1025fs,CRB1:uc001gtz.3:exon9:c.3409_3412del:p.C1137fs,CRB1:uc010poz.2:exon12:c.3337_3340del:p.C1113fs	refGene-Pigmented_paravenous_chorioretinal_atrophy:172870(3):Autosomal_dominant&Retinitis_pigmentosa-12,autosomal_recessive:600105(3):Autosomal_recessive&Leber_congenital_amaurosis_8:613835(3):|knownGene-Pigmented_paravenous_chorioretinal_atrophy:172870(3):Autosomal_dominant&Retinitis_pigmentosa-12,autosomal_recessive:600105(3):Autosomal_recessive&Leber_congenital_amaurosis_8:613835(3):||Leber_co…	chr1:197404387:T>C:CRB1:NM_201253.2:c.3394T>C:p.S1132P:Disease causing mutation:Leber congenital amaurosis:20079931&chr1:197404390:G>A:CRB1:NM_201253.2:c.3397G>A:p.V1133M:Disease_causing_mutation_?:Leber_congenital_amaurosis:24265693&	.	.	.	.	.	.	.	.	.	.	.	.	.	.	.	.	.	.	.	.	.	.	.	CLNSIG=.;CLNDN=.;PUBMED=.;WEB=.
RD023	chr1	197390417	T	C	1/1:255:0:255:.	HGMD_match	0	0	0	na	0.95465	.	exonic	CRB1	.	nonsynonymous_SNV	CRB1:NM_001193640:exon4:c.T1123C:p.S375P,CRB1:NM_001257966:exon6:c.T1459C:p.S487P,CRB1:NM_201253:exon6:c.T1459C:p.S487P,CRB1:NM_001257965:exon8:c.T1252C:p.S418P	exonic	CRB1	.	nonsynonymous_SNV	CRB1:uc001gub.1:exon2:c.T406C:p.S136P,CRB1:uc009wza.3:exon4:c.T1123C:p.S375P,CRB1:uc001gtz.3:exon6:c.T1459C:p.S487P,CRB1:uc010ppb.2:exon6:c.T1459C:p.S487P,CRB1:uc010poz.2:exon8:c.T1252C:p.S418P	refGene-Pigmented_paravenous_chorioretinal_atrophy:172870(3):Autosomal_dominant&Retinitis_pigmentosa-12,autosomal_recessive:600105(3):Autosomal_recessive&Leber_congenital_amaurosis_8:613835(3):|knownGene-Pigmented_paravenous_chorioretinal_atrophy:172870(3):Autosomal_dominant&Retinitis_pigmentosa-12,autosomal_recessive:600105(3):Autosomal_recessive&Leber_congenital_amaurosis_8:613835(3):||Leber_co…	MATCH-chr1:197390417:T>C:CRB1:NM_201253.2:c.1459T>C:p.S487P:Disease_causing_mutation:Retinitis_pigmentosa,_autosomal_recessive:24265693&chr1:197390417:T>TT:CRB1:NM_201253.2:c.1459dupT:Disease causing mutation:Retinitis pigmentosa, autosomal recessive:26497376,26497376&chr1:197390421:T>C:CRB1:NM_201253.2:c.1463T>C:p.F488S:Disease_causing_mutation:Leber_congenital_amaurosis:16205573&chr1:197390423:…	.	.	.	.	.	Concanavalin_A-like_lectin/glucanase_domain|Laminin_G_domain&EGF-like_calcium-binding_domain|EGF-like_domain	D	D	D	.	D&D&D&D&D&D&D	M	T&T&T&T	D	D	0.90027	D	0.50981	0.58389	0.68884	0.71511	0.51847	0.851	CLNSIG=.;CLNDN=.;PUBMED=.;WEB=.
RD024	chr6	80222928	C	A	1/1:76:0:76:.	splice_prediction>0.6	0	0	0	na	.	.	splicing	LCA5	NM_181714:exon4:c.720+1G>T&NM_001122769:exon3:c.720+1G>T	.	.	exonic&splicing	LCA5&LCA5	uc003piy.3:exon4:c.720+1G>T&uc003pix.3:exon3:c.720+1G>T	nonsynonymous_SNV	LCA5:uc011dyr.2:exon3:c.G721T:p.V241L	refGene-Leber_congenital_amaurosis_5:604537(3):	match-chr6:80222928:C>T:LCA5:NM_181714.3:c.720+1G>A::Disease_causing_mutation:Leber_congenital_amaurosis:24144451&	.	.	0.999982737877662	0.936	.	.	.	.	.	.	D&D	.	.	.	.	.	.	0.62998	0.98670	0.70618	0.71511	0.95761	.	CLNSIG=.;CLNDN=.;PUBMED=.;WEB=.
RD027	chr14	88895738	T	TA	1/1:15:0:15:.	HGMD_match	0.000061	1	16502	ExAC0.3	.	AC:1;AF:4.06832e-06;AN:245802;AC_POPMAX:1;AN_POPMAX:30776;AF_POPMAX:3.24929e-05	exonic	SPATA7	.	frameshift_insertion	SPATA7:NM_001040428:exon7:c.864dupA:p.L288fs,SPATA7:NM_018418:exon8:c.960dupA:p.L320fs	exonic	SPATA7	.	frameshift_insertion	SPATA7:uc001xwt.3:exon4:c.642dupA:p.L214fs,SPATA7:uc001xwr.3:exon7:c.864dupA:p.L288fs,SPATA7:uc001xws.3:exon7:c.768dupA:p.L256fs,SPATA7:uc001xwq.3:exon8:c.960dupA:p.L320fs	refGene-Leber_congenital_amaurosis_3:604232(3):&Retinitis_pigmentosa,juvenile,autosomal_recessive:604232(3):|knownGene-Leber_congenital_amaurosis_3:604232(3):&Retinitis_pigmentosa,juvenile,autosomal_recessive:604232(3):||Retinitis_pigmentosa||Leber_congenital_amaurosis||Leber_congenital_amaurosis_&_early-onset_retinal_dystrophy||Leber_congenital_amaurosis_IV||Retiniitis_pigmentosa,_juvenile	MATCH-chr14:88895738:T>TA:SPATA7:NM_018418.4:c.960dupA:Disease_causing_mutation:Leber_congenital_amaurosis:19268277&	.	.	.	.	.	.	.	.	.	.	.	.	.	.	.	.	.	.	.	.	.	.	.	CLNSIG=Pathogenic;CLNDN=Leber_congenital_amaurosis_3;PUBMED=19268277,21310915,20301475;WEB=https://www.ncbi.nlm.nih.gov/clinvar/variation/1396/
RD036	chr6	35467757	C	T	1/1:216:0:216:.	HGMD_match	0	0	0	na	.	AC:3;AF:1.22022e-05;AN:245858;AC_POPMAX:2;AN_POPMAX:33582;AF_POPMAX:5.95557e-05	splicing	TULP1	NM_003322:exon14:c.1495+1G>A&NM_001289395:exon13:c.1336+1G>A	.	.	splicing	TULP1	uc003okv.4:exon14:c.1495+1G>A&uc003okw.4:exon13:c.1336+1G>A	.	.	refGene-Retinitis_pigmentosa_14:600132(3):Autosomal_recessive&Leber_congenital_amaurosis_15:613843(3):Autosomal_recessive|knownGene-Retinitis_pigmentosa_14:600132(3):Autosomal_recessive&Leber_congenital_amaurosis_15:613843(3):Autosomal_recessive||Leber_congenital_amaurosis||Leber_congenital_amaurosis/Retinal_degeneration||Retinitis_pigmentosa||Retinitis_pigmentosa,_early-onset||Leber_congenital_a…	MATCH-chr6:35467757:C>T:TULP1:NM_003322.3:c.1495+1G>A::Disease_causing_mutation:Retinitis_pigmentosa:9462751&chr6:35467755:C>CA:TULP1:NM_003322.3:c.1495+2dupT:Disease_causing_mutation:Retinitis_pigmentosa:18432314&chr6:35467767:C>T:TULP1:NM_003322.3:c.1486G>A:p.A496T:Disease_causing_mutation_?:Retinitis_pigmentosa:9660588&	.	.	0.999988247793601	0.928	rs281865168	.	.	.	.	.	D&D	.	.	.	.	.	.	0.66851	0.80601	0.85886	0.71511	0.94299	.	CLNSIG=Pathogenic;CLNDN=Retinitis_pigmentosa_14|Leber_congenital_amaurosis_15|not_provided;PUBMED=20301590,25741868,20301475;WEB=https://www.ncbi.nlm.nih.gov/clinvar/variation/99665/
RP002	chr14	68191944	C	T	1/1:79:0:79:.	HGMD_match	0.000132	1	7562	UK10K	.	AC:4;AF:1.62433e-05;AN:246256;AC_POPMAX:2;AN_POPMAX:30782;AF_POPMAX:6.49730e-05	exonic	RDH12	.	stopgain	RDH12:NM_152443:exon5:c.C316T:p.R106X	exonic	RDH12	.	stopgain	RDH12:uc001xjz.4:exon5:c.C316T:p.R106X	refGene-Leber_congenital_amaurosis_13:612712(3):Autosomal_recessive|knownGene-Leber_congenital_amaurosis_13:612712(3):Autosomal_recessive||Retinal_dystrophy||Leber_congenital_amaurosis||Retinitis_pigmentosa||Cone_dystrophy||Retinitis_pigmentosa,_juvenile-onset||Retinal_pigmentosa||Retinal_dystrophy,_early-onset||Retinitis_pigmentosa,_autosomal_recessive	MATCH-chr14:68191944:C>T:RDH12:NM_152443.2:c.316C>T:p.R106*:Disease_causing_mutation:Retinal_dystrophy:22065924&chr14:68191943:C>G:RDH12:NM_152443.2:c.315C>G:p.I105M:Disease_causing_mutation_?:Retinitis_pigmentosa:21217109&	.	.	.	.	rs752242512	NAD(P)-binding_domain	.	.	.	D	A&A&A	.	.	.	.	.	.	0.97825	0.40945	0.41935	0.71511	0.58453	.	CLNSIG=.;CLNDN=.;PUBMED=.;WEB=.
RP028	chr14	68193755	G	A	1/1:423:0:423:.	HGMD_match	0	0	0	na	0.96011	AC:3;AF:1.21828e-05;AN:246248;AC_POPMAX:1;AN_POPMAX:30782;AF_POPMAX:3.24865e-05	exonic	RDH12	.	nonsynonymous_SNV	RDH12:NM_152443:exon7:c.G506A:p.R169Q	exonic	RDH12	.	nonsynonymous_SNV	RDH12:uc001xjz.4:exon7:c.G506A:p.R169Q	refGene-Leber_congenital_amaurosis_13:612712(3):Autosomal_recessive|knownGene-Leber_congenital_amaurosis_13:612712(3):Autosomal_recessive||Retinal_dystrophy||Leber_congenital_amaurosis||Retinitis_pigmentosa||Cone_dystrophy||Retinitis_pigmentosa,_juvenile-onset||Retinal_pigmentosa||Retinal_dystrophy,_early-onset||Retinitis_pigmentosa,_autosomal_recessive	MATCH-chr14:68193755:G>A:RDH12:NM_152443.2:c.506G>A:p.R169Q:Disease_causing_mutation:Retinal_dystrophy:22065924&chr14:68193743:CTGCCC>C:RDH12:NM_152443.2:c.495_499delTGCCC:Disease_causing_mutation:Leber_congenital_amaurosis:17964524&chr14:68193754:C>T:RDH12:NM_152443.2:c.505C>T:p.R169W:Disease_causing_mutation:Retinal_dystrophy:22065924,23661369&	.	.	.	.	rs971610277	NAD(P)-binding_domain	D	D	D	D	D&D&D	M	D&D	D	D	0.98598	D	0.92514	0.93642	0.99687	0.71511	0.98136	0.866	CLNSIG=.;CLNDN=.;PUBMED=.;WEB=.
RD044	chr1	197390417	T	C	0/1:169:221:390:.	HGMD_match	0	0	0	na	0.95465	.	exonic	CRB1	.	nonsynonymous_SNV	CRB1:NM_001193640:exon4:c.T1123C:p.S375P,CRB1:NM_001257966:exon6:c.T1459C:p.S487P,CRB1:NM_201253:exon6:c.T1459C:p.S487P,CRB1:NM_001257965:exon8:c.T1252C:p.S418P	exonic	CRB1	.	nonsynonymous_SNV	CRB1:uc001gub.1:exon2:c.T406C:p.S136P,CRB1:uc009wza.3:exon4:c.T1123C:p.S375P,CRB1:uc001gtz.3:exon6:c.T1459C:p.S487P,CRB1:uc010ppb.2:exon6:c.T1459C:p.S487P,CRB1:uc010poz.2:exon8:c.T1252C:p.S418P	refGene-Pigmented_paravenous_chorioretinal_atrophy:172870(3):Autosomal_dominant&Retinitis_pigmentosa-12,autosomal_recessive:600105(3):Autosomal_recessive&Leber_congenital_amaurosis_8:613835(3):|knownGene-Pigmented_paravenous_chorioretinal_atrophy:172870(3):Autosomal_dominant&Retinitis_pigmentosa-12,autosomal_recessive:600105(3):Autosomal_recessive&Leber_congenital_amaurosis_8:613835(3):||Leber_co…	MATCH-chr1:197390417:T>C:CRB1:NM_201253.2:c.1459T>C:p.S487P:Disease_causing_mutation:Retinitis_pigmentosa,_autosomal_recessive:24265693&chr1:197390417:T>TT:CRB1:NM_201253.2:c.1459dupT:Disease causing mutation:Retinitis pigmentosa, autosomal recessive:26497376,26497376&chr1:197390421:T>C:CRB1:NM_201253.2:c.1463T>C:p.F488S:Disease_causing_mutation:Leber_congenital_amaurosis:16205573&chr1:197390423:…	.	.	.	.	.	Concanavalin_A-like_lectin/glucanase_domain|Laminin_G_domain&EGF-like_calcium-binding_domain|EGF-like_domain	D	D	D	.	D&D&D&D&D&D&D	M	T&T&T&T	D	D	0.90027	D	0.50981	0.58389	0.68884	0.71511	0.51847	0.851	CLNSIG=.;CLNDN=.;PUBMED=.;WEB=.
RD044	chr1	197390892	AC	A	0/1:217:242:459:.	protein-altering	0	0	0	na	.	.	exonic	CRB1	.	frameshift_deletion	CRB1:NM_001193640:exon4:c.1599delC:p.D533fs,CRB1:NM_001257966:exon6:c.1935delC:p.D645fs,CRB1:NM_201253:exon6:c.1935delC:p.D645fs,CRB1:NM_001257965:exon8:c.1728delC:p.D576fs	exonic	CRB1	.	frameshift_deletion	CRB1:uc001gub.1:exon2:c.882delC:p.D294fs,CRB1:uc010ppd.2:exon2:c.378delC:p.D126fs,CRB1:uc009wza.3:exon4:c.1599delC:p.D533fs,CRB1:uc001gtz.3:exon6:c.1935delC:p.D645fs,CRB1:uc010ppb.2:exon6:c.1935delC:p.D645fs,CRB1:uc010poz.2:exon8:c.1728delC:p.D576fs	refGene-Pigmented_paravenous_chorioretinal_atrophy:172870(3):Autosomal_dominant&Retinitis_pigmentosa-12,autosomal_recessive:600105(3):Autosomal_recessive&Leber_congenital_amaurosis_8:613835(3):|knownGene-Pigmented_paravenous_chorioretinal_atrophy:172870(3):Autosomal_dominant&Retinitis_pigmentosa-12,autosomal_recessive:600105(3):Autosomal_recessive&Leber_congenital_amaurosis_8:613835(3):||Leber_co…	chr1:197390907:G>A:CRB1:NM_201253.2:c.1949G>A:p.W650*:Disease_causing_mutation:Leber_congenital_amaurosis:17964524&	.	.	.	.	.	.	.	.	.	.	.	.	.	.	.	.	.	.	.	.	.	.	.	CLNSIG=.;CLNDN=.;PUBMED=.;WEB=.
RP159	chr1	197390417	T	C	1/1:168:0:168:.	HGMD_match	0	0	0	na	0.95465	.	exonic	CRB1	.	nonsynonymous_SNV	CRB1:NM_001193640:exon4:c.T1123C:p.S375P,CRB1:NM_001257966:exon6:c.T1459C:p.S487P,CRB1:NM_201253:exon6:c.T1459C:p.S487P,CRB1:NM_001257965:exon8:c.T1252C:p.S418P	exonic	CRB1	.	nonsynonymous_SNV	CRB1:uc001gub.1:exon2:c.T406C:p.S136P,CRB1:uc009wza.3:exon4:c.T1123C:p.S375P,CRB1:uc001gtz.3:exon6:c.T1459C:p.S487P,CRB1:uc010ppb.2:exon6:c.T1459C:p.S487P,CRB1:uc010poz.2:exon8:c.T1252C:p.S418P	refGene-Pigmented_paravenous_chorioretinal_atrophy:172870(3):Autosomal_dominant&Retinitis_pigmentosa-12,autosomal_recessive:600105(3):Autosomal_recessive&Leber_congenital_amaurosis_8:613835(3):|knownGene-Pigmented_paravenous_chorioretinal_atrophy:172870(3):Autosomal_dominant&Retinitis_pigmentosa-12,autosomal_recessive:600105(3):Autosomal_recessive&Leber_congenital_amaurosis_8:613835(3):||Leber_co…	MATCH-chr1:197390417:T>C:CRB1:NM_201253.2:c.1459T>C:p.S487P:Disease_causing_mutation:Retinitis_pigmentosa,_autosomal_recessive:24265693&chr1:197390417:T>TT:CRB1:NM_201253.2:c.1459dupT:Disease causing mutation:Retinitis pigmentosa, autosomal recessive:26497376,26497376&chr1:197390421:T>C:CRB1:NM_201253.2:c.1463T>C:p.F488S:Disease_causing_mutation:Leber_congenital_amaurosis:16205573&chr1:197390423:…	.	.	.	.	.	Concanavalin_A-like_lectin/glucanase_domain|Laminin_G_domain&EGF-like_calcium-binding_domain|EGF-like_domain	D	D	D	.	D&D&D&D&D&D&D	M	T&T&T&T	D	D	0.90027	D	0.50981	0.58389	0.68884	0.71511	0.51847	0.851	CLNSIG=.;CLNDN=.;PUBMED=.;WEB=.
RP166	chr4	155665674	G	C	1/1:250:0:250:.	protein-altering	0	0	0	na	0.92484	.	exonic	LRAT	.	nonsynonymous_SNV	LRAT:NM_001301645:exon2:c.G196C:p.G66R,LRAT:NM_004744:exon2:c.G196C:p.G66R	exonic	LRAT	.	nonsynonymous_SNV	LRAT:uc003iom.1:exon1:c.G196C:p.G66R,LRAT:uc003ion.1:exon2:c.G196C:p.G66R	refGene-Leber_congenital_amaurosis_14:613341(3):Autosomal_recessive&Retinal_dystrophy,early-onset_severe:613341(3):Autosomal_recessive&Retinitis_pigmentosa,juvenile:613341(3):Autosomal_recessive|knownGene-Leber_congenital_amaurosis_14:613341(3):Autosomal_recessive&Retinal_dystrophy,early-onset_severe:613341(3):Autosomal_recessive&Retinitis_pigmentosa,juvenile:613341(3):Autosomal_recessive||Retini…	chr4:155665659:T>A:LRAT:NM_004744.3:c.181T>A:p.Y61N:Disease_causing_mutation_?:Retinal_dystrophy,_early-onset:22570351&	.	.	.	.	.	LRAT-like_domain	D	D	D	D	D&D	H	T&T&T	D	T	0.99469	D	0.83059	0.62733	0.97917	0.71511	0.89725	0.773	CLNSIG=.;CLNDN=.;PUBMED=.;WEB=.
RP169	chr6	42672305	ACGCCGT	A	1/1:128:0:128:.	protein-altering	0	0	0	na	.	.	exonic	PRPH2	.	nonframeshift_deletion	PRPH2:NM_000322:exon2:c.620_625del:p.207_209del	exonic	PRPH2	.	nonframeshift_deletion	PRPH2:uc003osk.3:exon2:c.620_625del:p.207_209del	refGene-Retinitis_punctata_albescens:136880(3):Autosomal_dominant,Autosomal_recessive&Macular_dystrophy,patterned,1:169150(3):Autosomal_dominant&Choriodal_dystrophy,central_areolar_2:613105(3):Autosomal_dominant&Leber_congenital_amaurosis_18:608133(3):Autosomal_dominant,Autosomal_recessive&Macular_dystrophy,vitelliform,3:608161(3):Autosomal_dominant&Retinitis_pigmentosa_7_and_digenic:608133(3):Au…	match-chr6:42672290:C>G:PRPH2:NM_000322.4:c.641G>C:p.C214S:Disease_causing_mutation:Retinitis_pigmentosa:8244346,10800708,12925772&chr6:42672290:C>T:PRPH2:NM_000322.4:c.641G>A:p.C214Y:Disease_causing_mutation:Pattern_dystrophy:11139263,23559859&chr6:42672292:GC>AA:PRPH2:NM_000322.4:c.638_639delGCinsTT:N/A:Disease causing mutation:Macular dystrophy:17653047,17653047&chr6:42672293:C>A:PRPH2:NM_0003…	chr6:42672193-42672509	.	.	.	.	.	.	.	.	.	.	.	.	.	.	.	.	.	.	.	.	.	.	CLNSIG=.;CLNDN=.;PUBMED=.;WEB=.
RP184	chr6	80201334	TGTTTTCG	T	1/1:18:0:18:.	HGMD_match	0	0	0	na	.	.	exonic	LCA5	.	frameshift_deletion	LCA5:NM_001122769:exon6:c.1062_1068del:p.Y354fs,LCA5:NM_181714:exon7:c.1062_1068del:p.Y354fs	exonic	LCA5	.	frameshift_deletion	LCA5:uc003pix.3:exon6:c.1062_1068del:p.Y354fs,LCA5:uc003piy.3:exon7:c.1062_1068del:p.Y354fs	refGene-Leber_congenital_amaurosis_5:604537(3):|knownGene-Leber_congenital_amaurosis_5:604537(3):||Leber_congenital_amaurosis||Retinal_dystrophy,_early-onset||Retinitis_pigmentosa	MATCH-chr6:80201334:TGTTTTCG>T:LCA5:NM_181714.3:c.1062_1068delCGAAAAC:Disease_causing_mutation:Leber_congenital_amaurosis:24474277&	.	.	.	.	.	.	.	.	.	.	.	.	.	.	.	.	.	.	.	.	.	.	.	CLNSIG=.;CLNDN=.;PUBMED=.;WEB=.
RP187	chr14	88895791	C	T	1/1:7:0:7:.	protein-altering	0	0	0	na	.	AC:1;AF:4.07110e-06;AN:245634;AC_POPMAX:1;AN_POPMAX:111250;AF_POPMAX:8.98876e-06	exonic	SPATA7	.	stopgain	SPATA7:NM_001040428:exon7:c.C916T:p.Q306X,SPATA7:NM_018418:exon8:c.C1012T:p.Q338X	exonic	SPATA7	.	stopgain	SPATA7:uc001xwt.3:exon4:c.C694T:p.Q232X,SPATA7:uc001xwr.3:exon7:c.C916T:p.Q306X,SPATA7:uc001xws.3:exon7:c.C820T:p.Q274X,SPATA7:uc001xwq.3:exon8:c.C1012T:p.Q338X	refGene-Leber_congenital_amaurosis_3:604232(3):&Retinitis_pigmentosa,juvenile,autosomal_recessive:604232(3):|knownGene-Leber_congenital_amaurosis_3:604232(3):&Retinitis_pigmentosa,juvenile,autosomal_recessive:604232(3):||Retinitis_pigmentosa||Leber_congenital_amaurosis||Leber_congenital_amaurosis_&_early-onset_retinal_dystrophy||Leber_congenital_amaurosis_IV||Retiniitis_pigmentosa,_juvenile	.	.	.	.	.	.	.	.	.	.	N	A&A&A&A	.	.	.	.	.	.	0.97118	0.81699	0.53418	0.23363	0.73322	.	CLNSIG=.;CLNDN=.;PUBMED=.;WEB=.
RP194	chr16	1637210	C	T	1/1:10:0:10:.	!protein-altering(YLR66:VUS)	0.000121138703815869	2	16510	ExAC0.3	0.68586	AC:5;AF:2.03148e-05;AN:246126;AC_POPMAX:5;AN_POPMAX:30772;AF_POPMAX:1.62485e-04	exonic	IFT140	.	nonsynonymous_SNV	IFT140:NM_014714:exon9:c.G998A:p.C333Y	exonic	IFT140	.	nonsynonymous_SNV	IFT140:uc002cmb.3:exon9:c.G998A:p.C333Y	refGene-Short-rib_thoracic_dysplasia_9_with_or_without_polydactyly:266920(3):Autosomal_recessive|knownGene-Short-rib_thoracic_dysplasia_9_with_or_without_polydactyly:266920(3):Autosomal_recessive||Mainzer-Saldino_syndrome||Jeune_asphyxiating_thoracic_dystrophy||Mainzer-Saldino_syndrome_/_Jeune_syndrome	.	.	.	.	.	rs773372123	WD40-repeat-containing_domain|WD40/YVTN_repeat-like-containing_domain	T	D	P	D	D	M	T	T	T	0.90138	D	0.53305	0.65809	0.68310	0.71511	0.86880	0.362	CLNSIG=Likely_pathogenic;CLNDN=Retinitis_pigmentosa;PUBMED=20301590,22234150,26666451,28041643;WEB=https://www.ncbi.nlm.nih.gov/clinvar/variation/438181/
RP196	chr1	197404401	CTGTT	C	1/1:21:0:21:.	protein-altering	0	0	0	na	.	.	exonic	CRB1	.	frameshift_deletion	CRB1:NM_001193640:exon7:c.3073_3076del:p.C1025fs,CRB1:NM_201253:exon9:c.3409_3412del:p.C1137fs,CRB1:NM_001257965:exon12:c.3337_3340del:p.C1113fs	exonic	CRB1	.	frameshift_deletion	CRB1:uc001gub.1:exon5:c.2356_2359del:p.C786fs,CRB1:uc010ppd.2:exon5:c.1852_1855del:p.C618fs,CRB1:uc009wza.3:exon7:c.3073_3076del:p.C1025fs,CRB1:uc001gtz.3:exon9:c.3409_3412del:p.C1137fs,CRB1:uc010poz.2:exon12:c.3337_3340del:p.C1113fs	refGene-Pigmented_paravenous_chorioretinal_atrophy:172870(3):Autosomal_dominant&Retinitis_pigmentosa-12,autosomal_recessive:600105(3):Autosomal_recessive&Leber_congenital_amaurosis_8:613835(3):|knownGene-Pigmented_paravenous_chorioretinal_atrophy:172870(3):Autosomal_dominant&Retinitis_pigmentosa-12,autosomal_recessive:600105(3):Autosomal_recessive&Leber_congenital_amaurosis_8:613835(3):||Leber_co…	chr1:197404387:T>C:CRB1:NM_201253.2:c.3394T>C:p.S1132P:Disease causing mutation:Leber congenital amaurosis:20079931&chr1:197404390:G>A:CRB1:NM_201253.2:c.3397G>A:p.V1133M:Disease_causing_mutation_?:Leber_congenital_amaurosis:24265693&	.	.	.	.	.	.	.	.	.	.	.	.	.	.	.	.	.	.	.	.	.	.	.	CLNSIG=.;CLNDN=.;PUBMED=.;WEB=.
